# Supplementary material for: Near-Infrared 810 nm Light Affects Porifera Chondrosia reniformis (Nardo, 1847) Regeneration: Molecular Implications and Evolutionary Considerations of Photobiomodulation–Animal Cell Interaction
Source: Int J Mol Sci. 2022 Dec 23;24(1):226. doi: 10.3390/ijms24010226 (PMC9820676; doi:10.3390/ijms24010226)
Supplement: Supplementary file 1 [file ijms-24-00226-s001.zip]

Archive with 1 entries (1 files):
- ijms-2005665-supplementary.pdf
